# Supplementary material for: Global gene expression in Escherichia coli, isolated from the diseased ocular surface of the human eye with a potential to form biofilm
Source: Gut Pathog. 2017 Apr 3;9:15. doi: 10.1186/s13099-017-0164-2 (PMC5379667; doi:10.1186/s13099-017-0164-2)
Supplement: Supplementary file 1 — Additional file 1: Table S1. Clinical profile of the patients included in the study. [file 13099_2017_164_MOESM1_ESM.xlsx]

## Sheet: Table S1
Table S1: Clinical profile of the patients included in the study
Serial no.	Lab. no.	Age/gender	Eye	Type of sample	Clinical Diagnosis	Symptoms	Visual acuity at presentation	Visual acuity at last visit
1	L-1339/2013	1/M	OS	Conjunctival swab	Conjunctivitis	Redness, watering	Fixing and following light	Fixing and following light
2	L-1216/2010	58/M	OS	Vitreous	Endophthalmitis	Pain, diminution of vision	LP	20/25
3	L-2561/2013	10/M	OS	Vitreous	Postoperative endophthalmitis	Diminution of vision	No LP	LP, PR inaccurate
4	L-1920/2011	43/M	OS	Corneal scraping	Infective keratitis	Pain, redness, watering	LP	LTFU
5	L-3781/2010	61/M	OS	Vitreous	Chronic endophthalmitis	Loss of vision	LP	20/30
6	L-3484/2010	4/M	OS	Vitreous	Traumatic endophthalmitis	Pain, diminution of vision	No LP	LP
7	L-1573/2013	10/M	OD	Vitreous	Traumatic endophthalmitis	Pain, diminution of vision	LP, PR	LP
8	L-494/2011	40/M	OS	Vitreous	Endophthalmitis	Pain, diminution of vision	20/50	20/30
9	L-223/2014	47/M	OD	Corneal scraping	Infective keratitis	Pain, redness, watering	20/30	FCCF
10	L-304/2014	4/M	OD	Corneal scraping	Infective keratitis	Pain, redness, watering	Not recorded	Not recorded
11	L-811/2014	71/F	OS	Lacrimal sac pus	Dacryocystitis	Pain, watering with purulent discharge.	LP, PR	20/80
12	L-823/2014	43/F	OD	Corneal scraping	Infective keratitis	Pain, diminution in vision, watering, redness, ,	No LP	No LP
		OS : Oculus sinister
		OD : Oculus dexter
		M: Male
		F: Female
		LP: Light Perception
		PR : Projection of rays
		LTFU : Long term follow up
		FCCF : Finger count close to face
