# Supplementary material for: Global gene expression in Escherichia coli, isolated from the diseased ocular surface of the human eye with a potential to form biofilm
Source: Gut Pathog. 2017 Apr 3;9:15. doi: 10.1186/s13099-017-0164-2 (PMC5379667; doi:10.1186/s13099-017-0164-2)
Supplement: Supplementary file 3 — Additional file 3: Table S2. Up regulation of significantly differentially regulated genes in ocular Escherichia coli L-1216/2010 biofilm cells versus ocular E. coli L-1339/2013 cells which do not form a biofilm as the control. [file 13099_2017_164_MOESM3_ESM.xlsx]

## Sheet: Table S2
Table S2	Up regulation of genes in ocular Escherichia coli L- 1216/2013 biofilm cells versus ocular E. coli L-1339/2013 cells which do not form a biofilm as the control
Probe Set ID	Fold change biofilm cells vs non-biofilm cells	Gene	Gene function
1760404_at	16.67	waaJ	UDP-D-glucose:(galactosyl)lipopolysaccharide glucosyltransferase
1765398_at	4.43	waaP	kinase that phosphorylates core heptose of lipopolysaccharide
1763866_at	3.36	waaB	UDP-D-galactose:(glucosyl)lipopolysaccharide-1,6-D-galactosyltransferase
1767790_at	17.56	waaR	UDP-D-galactose:(glucosyl)lipopolysaccharide-alpha-1,3-D-galactosyltransferase
1762430_at	4.86	mngB	alpha-mannosidase
1763602_at	13.52	c3638	N-acetylmannosamine kinase
1760497_at	10.96	c3639	N-acetylneuraminate lyase
1762680_at	129.07	poxB	pyruvate dehydrogenase (pyruvate oxidase), thiamin-dependent, FAD-binding
1763945_at	28.26	rhaA	L-rhamnose isomerase
1767229_at	2.72	wzzB	regulator of length of O-antigen component of lipopolysaccharide chains
1759775_at	4.74	ptsA	fused predicted PTS enzymes: Hpr component/enzyme I component/enzyme IIA component
1759259_at	27.94	sgcE	KpLE2 phage-like element; predicted epimerase
1761035_s_at	16.95	mhpD	2-keto-4-pentenoate hydratase
1765295_at	3.09	prpR	propionate catabolism operon regulatory protein
1765064_s_at	15.41	mhpA	3-(3-hydroxyphenyl)propionate hydroxylase
1761353_at	3.58	intB	pseudo
1764640_at	7.48	iucA	IucA protein
1765645_at	95.62	iucC	IucC protein
1767140_at	8.77	dsdC	DNA-binding transcriptional dual regulator
1769037_at	4.99	xapB	xanthosine transporter
1762841_at	2.1	ybcM	DLP12 prophage; predicted DNA-binding transcriptional regulator
1762988_at	28.64	modF	fused molybdate transporter subunits of ABC superfamily: ATP-binding components
1767548_at	6.65	mmuP	CP4-6 prophage; predicted S-methylmethionine transporter
1763328_at	19.56	sgcR	KpLE2 phage-like element; predicted DNA-binding transcriptional regulator
1765306_at	22.49	sgcQ	KpLE2 phage-like element; predicted nucleoside triphosphatase
1768090_at	18.79	sat	secreted auto transporter toxin
1764424_at	9.42	ogrK	positive regulator of P2 growth (insertion of P2 ogr gene into the chromosome)
1759790_at	14.03	prmB	N5-glutamine methyltransferase
1763461_s_at	13.55	dsdA	D-serine dehydratase
1761081_s_at	3.91	cysS	cysteinyl-tRNA synthetase
1769247_at	39.92	c3696	glycerol-3-phosphate cytidyltransferase
1767232_at	6.19	yjgX	pseudo
1761235_at	2.65	yjhP	KpLE2 phage-like element; predicted methyltransferase
1765869_at	17.01	yjhQ	KpLE2 phage-like element; predicted acetyltransferase
1765499_at	11.65	yjhG	KpLE2 phage-like element; predicted dehydratase
1767031_at	20.91	yjhI	KpLE2 phage-like element; predicted DNA-binding transcriptional regulator
1764666_at	18.8	yjhH	KpLE2 phage-like element; predicted lyase/synthase
1762239_at	15.08	c5216	prophage P4 integrase
1765803_at	19.78	c3634	N-acetylneuraminic acid mutarotase
1766933_s_at	15.88	dmsB	anaerobic dimethyl sulfoxide reductase subunit B
1767068_s_at	12.15	glpB	anaerobic glycerol-3-phosphate dehydrogenase subunit B
1759912_s_at	20.6	nrdD	anaerobic ribonucleoside triphosphate reductase
1763029_s_at	24.34	yjjW	putative pyruvate formate lyase activating enzyme
1759988_s_at	23.12	alr	alanine racemase 1, PLP-binding, biosynthetic
1765015_at	18.18	waaU	lipopolysaccharide core biosynthesis
1768159_at	14.58	waaY	lipopolysaccharide core biosynthesis protein
1766659_at	9.68	rfbD	dTDP-4-dehydrorhamnose reductase subunit, NAD(P)-binding, of dTDP-L-rhamnose synthase
1766412_at	9.46	rfbB	dTDP-glucose 4,6 dehydratase, NAD(P)-binding
1765692_s_at	2.01	Z0254	ATP-dependent Clp proteinase ATP-binding chain
1765519_s_at	11.54	birA	DNA-binding transcriptional repressor, bio-5'-AMP-binding
1765163_s_at	11.21	hemA	glutamyl-tRNA reductase
1764205_s_at	4.23	moeB	molybdopterin biosynthesis protein MoeB
1764429_s_at	2.15	trpB	tryptophan synthase subunit beta
1761952_at	7.81	aroG	3-deoxy-D-arabino-heptulosonate-7-phosphate synthase, phenylalanine repressible
1765844_at	7.13	iutA	IutA protein
1764479_at	2.26	yciQ	putative inner membrane protein
1768611_at	2.63	yghE	pseudo
1763431_at	7.21	mngA	fused 2-O-a-mannosyl-D-glycerate specific PTS enzymes: IIA component/IIB component/IIC component
1763095_at	2.48	gspL	general secretory pathway component, cryptic
1764939_at	13.31	sgcA	KpLE2 phage-like element; predicted phosphotransferase enzyme IIA component
1762514_at	144.12	yjhF	KpLE2 phage-like element; predicted transporter
1762400_at	13.2	c3637	sialic acid transporter
1764279_s_at	10.52	mgtA	magnesium-transporting ATPase MgtA
1765189_s_at	3.73	ydcT	ABC transporter ATP-binding protein
1766470_s_at	23.97	ytfR	ABC transporter ATP-binding protein
1765921_at	7.32	yjfF	putative sugar transporter subunit: membrane component of ABC superfamily
1767677_s_at	11.49	ygcS	major facilitator superfamily permease
1768471_s_at	92.17	gntP	fructuronate transporter
1766220_at	101.91	fhuF	ferric iron reductase involved in ferric hydroximate transport
1759777_s_at	29.29	cysP	thiosulfate transporter subunit
1760998_s_at	2.68	yhdX	transport system permease
1761176_s_at	10.54	yjjL	transporter
1764562_s_at	11.46	mhpT	3-hydroxyphenylpropionic transporter MhpT
1761666_s_at	9.05	potG	putrescine ABC transporter ATP-binding protein
1767505_s_at	2.87	entE	enterobactin synthase subunit E
1761746_at	26.22	yhgE	putative inner membrane protein
1762815_at	3.21	mdtM	multidrug efflux system protein
1760777_s_at	21.14	yjcQ	multidrug efflux system protein MdtO
1766068_at	26.43	htrE	putative outer membrane usher protein
1764034_s_at	7.9	ompC	outer membrane porin protein C
1762310_s_at	2.52	lomP	outer membrane protein
1762168_s_at	76.12	emrB	multidrug resistance protein B
1760972_s_at	4.41	mdlA	multidrug transporter membraneATP-binding components
1767426_s_at	24	mhpB	3-(2,3-dihydroxyphenyl)propionate dioxygenase
1765928_at	13.89	iucD	IucD protein
1762660_s_at	8.35	mhpF	acetaldehyde-CoA dehydrogenase II, NAD-binding
1769062_s_at	7.21	yiaY	alcohol dehydrogenase
1763591_s_at	3.51	yajO	NAD(P)H-dependent xylose reductase
1768851_s_at	2.91	ydbK	oxidoreductase, Fe-S subunit
1763340_s_at	17.36	yjjN	L-galactonate oxidoreductase
1764930_s_at	3.32	yggP	putative dehydrogenase
1768988_s_at	20.12	bdcA	c-di-GMP-binding biofilm dispersal mediator protein
1768182_s_at	7.39	Z4106	flavodoxin
1763370_s_at	23.93	insA	IS1 repressor TnpA
1762495_s_at	30.49	insB1	IS1 transposase B
1766627_at	23.26	insJ	IS150 transposase A
1765436_at	21.01	insK	IS150 transposase B
1765954_s_at	14.89	insH1	IS5 transposase and trans-activator
1768394_s_at	27.46	c3575	transposase insF
1763083_s_at	14.12	insI	transposase insI
1761846_s_at	25.85	insP	transposase TnA
1762029_s_at	104.87	ECS1633, Z1887	minor capsid protein
1762785_s_at	14.1	ECs1554	minor tail protein
1759693_s_at	8.18	fhiA	flagellar biosynthesis
1767098_s_at	3.6	fimA	major type 1 subunit fimbrin (pilin)
1763952_s_at	2.31	Z5029	adhesin
1759814_s_at	10.16	yjgK	biofilm modulator regulated by toxins
1764517_at	23.41	yadL	putative fimbrial-like adhesin protein
1769081_at	5.65	yadM	putative fimbrial-like adhesin protein
1767586_s_at	4.1	Z1651	adhesin
1766736_s_at	8.36	pmbA	peptidase PmbA
1766046_s_at	2.15	yiiX	peptidoglycan peptidase
1765373_s_at	12.62	Z5001	permease
1765200_s_at	21.1	yfgO, perM	permease
1761001_at	11.55	yjeO	inner membrane protein
1759905_at	11.14	cbrB	inner membrane protein, creBC regulon
1767589_s_at	3.21	kefB	potassium:proton antiporter
1761896_s_at	2.06	mglC	beta-methylgalactoside transporter inner membrane protein
1761974_s_at	4.82	Z2060	DNA methylase
1762766_s_at	13.08	iraD	DNA replication/recombination/repair protein
1761960_s_at	11.33	Z5151	DNA-binding protein
1762020_at	11.14	mngR	DNA-binding transcriptional dual regulator, fatty-acyl-binding
1765142_s_at	4.42	uvrD	DNA-dependent helicase II
1763076_s_at	24.84	nhaR	transcriptional activator NhaR
1761580_s_at	18.48	Z5000	transcriptional regulator
1764621_at	22.18	bdcR	transcriptional repressor for divergent bdcA
1766727_at	5.79	hisI	phosphoribosyl-ATP pyrophosphatase
1761619_s_at	71.93	recC	exonuclease V (RecBCD complex), gamma chain
1767603_s_at	5.42	codA	cytosine deaminase
1765535_s_at	28.91	Z6070	replication protein
1764302_s_at	15.77	Z1338	replication protein
1767452_s_at	19.53	speB	agmatinase
1763280_s_at	45.76	ybeW	molecular chaperone DnaK
1760336_s_at	17.42	uspC	universal stress protein UspC
1760552_at	18.09	djlC, hscC	Hsc56 co-chaperone of HscC
1762792_s_at	11.83	yleA	(dimethylallyl)adenosine tRNA methylthiotransferase
1766818_s_at	43.62	mhpC	2-hydroxy-6-ketonona-2,4-dienedioic acid hydrolase
1765791_s_at	3.15	prpB	2-methylisocitrate lyase
1765179_s_at	2.55	fabA	3-hydroxydecanoyl-ACP dehydratase
1765073_s_at	11.15	mhpE	4-hydroxy-2-ketovalerate aldolase
1765988_s_at	9.6	Z1874	antitermination protein
1765574_s_at	19.63	chpS	antitoxin ChpS
1767408_s_at	7.28	wzxC	colanic acid exporter
1768320_at	288.43	cbrC	conserved protein, UPF0167 family
1766861_at	2.75	caiB	crotonobetainyl CoA:carnitine CoA transferase
1763302_s_at	16.89	ebgA	cryptic beta-D-galactosidase subunit alpha
1759976_s_at	4.13	narY	cryptic nitrate reductase 2 subunit beta
1763996_s_at	3.06	narW	cryptic nitrate reductase 2 subunit delta
1759290_at	25.35	c1426	cryptic prophage antitermination protein Q
1767482_s_at	14.64	Z2976	derepression protein
1760357_s_at	29.92	Z6078	inhibitor of cell division encoded by cryptic prophage CP-933P
1765316_s_at	3.67	thiJ	DJ-1 family protein
1761882_x_at	8.41	ECs2186	endolysin
1765871_s_at	22.22	Z1876	endolysin
1764067_x_at	7.9	Z6051	endolysin
1763756_s_at	12.18	Z2371	endolysin
1766351_s_at	3.74	Z6049	endopeptidase
1763834_at	11.34	ECs1758	excisionase
1764926_s_at	2.44	ygjK	glycosyl hydrolase
1763291_x_at	21.38	ydcC	H repeat-containing protein
1763563_s_at	14.79	Z3326	head-tail adaptor
1766224_s_at	16.21	Z6040	head-tail adaptor
1762642_at	19.96	c3649	hemolysin expression modulating protein
1764583_s_at	18.07	Z1875	holin
1760191_x_at	264.11	Z2374	holin
1768467_x_at	4.32	Z6053	holin
1768214_s_at	36.63	yqgF	Holliday junction resolvase-like protein
1762444_s_at	3.91	Z6030	host specificity protein
1766266_s_at	2.15	Z3311	host specificity protein
1762055_s_at	20.84	intO	integrase
1765252_at	8.39	iucB	IucB protein
1765334_s_at	2.32	Z3263	kinase
1767105_at	11.75	sgcX	KpLE2 phage-like element; predicted endoglucanase with Zn-dependent exopeptidase domain
1768666_at	9.25	sgcC	KpLE2 phage-like element; predicted phosphotransferase enzyme IIC component
1763214_at	5.94	yjgZ	KpLE2 phage-like element; putative protein
1765105_s_at	10.05	ytfQ	LACI-type transcriptional regulator
1765629_s_at	15.98	Z3106	lambdoid prophage DLP12 lysis protein S
1766027_s_at	18.99	Z3340	lambdoid prophage DLP12 lysis protein S
1763787_s_at	25.07	Z1359	large terminase subunit
1759137_s_at	12.58	ygfA	ligase
1764393_s_at	9.36	Z2800	lipoprotein
1760686_s_at	16.93	Z6044	major head protein/prohead proteinase
1767580_s_at	9.78	Z6037	major tail subunit
1768538_s_at	14.24	mhpR	MhpR family transcriptional regulator
1761164_s_at	8.03	fadJ	multifunctional fatty acid oxidation complex subunit alpha
1760855_x_at	3.3	rdlA	ncRNA
1759132_at	28.25	sokB	ncRNA
1766005_s_at	6.48	ada	O6-methylguanine-DNA methyltransferase; transcription activator/repressor
1769231_at	18.17	waaL	O-antigen ligase
1760068_s_at	3.84	lptD	organic solvent tolerance protein
1768384_s_at	16.55	argI	ornithine carbamoyltransferase subunit I
1765221_s_at	17.71	Z6035	phage tail protein
1766477_s_at	3.4	Z2988	phage tail protein
1760095_s_at	2.64	purD	phosphoribosylamine--glycine ligase
1760511_s_at	13.95	Z2980	plasmid partition protein
1765510_s_at	10.45	Z2979	plasmid partition protein
1762992_at	8.36	ECs1544	portal protein
1761038_s_at	15.87	Z6042	portal protein
1762337_s_at	6.65	Z3328	portal protein
1760510_s_at	10.61	proS	prolyl-tRNA synthetase
1768848_s_at	14.28	ninE	prophage protein NinE
1760350_at	14.67	yegZ	pseudo
1767447_s_at	16.01	yhcE	pseudo
1763011_at	14.1	yjhE	pseudo
1767832_at	11.07	yjhR	pseudo
1765890_at	2.16	yjgB	putative alcohol dehydrogenase, Zn-dependent and NAD(P)-binding
1762379_at	16.02	yjhU	putative DNA-binding transcriptional regulator; KpLE2 phage-like element
1767806_at	83.69	yjjJ	putative protein kinase
1763392_s_at	4.58	ybiW	pyruvate-formate lyase
1769274_at	2.33	yieL	putative xylanase
1760318_s_at	156.87	ydfB	Qin prophage; putative protein
1761972_at	8.12	rayT	RAYT REP element-mobilizing transposase; TnpA(REP)
1760246_s_at	9.93	yhjN	cellulose synthase regulator protein
1762697_s_at	10.26	xylR	DNA-binding transcriptional activator, xylose-binding
1760481_s_at	19.22	yjiR	fused predicted DNA-binding transcriptional regulator/predicted aminotransferase
1766394_at	4.14	Z2978	replication protein for prophage CP-933T
1760878_s_at	2.42	yaaF	ribonucleoside hydrolase RihC
1762585_at	9.08	kptA	RNA 2'-phosphotransferase
1760337_s_at	2.56	usg	semialdehyde dehydrogenase
1768620_s_at	3.92	kdpD	sensor protein KdpD
1765944_at	32.4	shiF	shiF protein
1760699_s_at	6.4	Z5617	sorbose PTS component
1763362_s_at	8.23	yigL	sugar phosphatase
1767976_s_at	21.64	Z6036	tail assembly chaperone
1761627_s_at	8.91	Z6031	tail assembly chaperone
1764369_s_at	8.16	Z0978	tail assembly chaperone
1759420_s_at	3.38	Z3314	tail assembly chaperone
1764075_s_at	26.82	c1462	minor tail protein
1765868_s_at	7.49	c1464	tail fiber component K of prophage
1761871_at	233.9	Z2987	tail fiber component of prophage CP-933T
1768899_at	9.95	Z2986	tail fiber protein of prophage CP-933T
1761942_s_at	11.34	Z1373	tail length tape measure protein
1768194_s_at	7.29	Z6034	tail length tape measure protein
1766946_s_at	14.39	Z6029	tail protein (partial) of prophage CP-933X
1768893_s_at	14.31	Z2992	tail protein
1767443_s_at	13.84	Z2985	tail protein
1761304_s_at	20.52	Z2991	tail sheath protein
1767054_s_at	7.95	Z2990	tail tube protein
1763016_s_at	23.56	Z6046	terminase small subunit
1766380_s_at	12.46	thrS	threonyl-tRNA synthetase
1765715_x_at	2.52	ldrA	toxic polypeptide, small
1769095_s_at	14.53	chpB	toxin ChpB
1761059_s_at	11.83	ybeU	tRNA ligase
1764979_s_at	2.23	yecP	tRNA mo(5)U34 methyltransferase, SAM-dependent
1763286_s_at	18.28	Z3224	tyrosine kinase
1765501_s_at	13.62	murB	UDP-N-acetylenolpyruvoylglucosamine reductase
1762409_s_at	3.15	yjfG	UDP-N-acetylmuramate:L-alanyl-gamma-D-glutamyl-meso-diaminopimelate ligase
1762480_at	11.83	c0258	hypothetical protein
1769198_x_at	19.06	c0260	hypothetical protein
1765503_at	22.81	c1410	hypothetical protein
1763557_x_at	25.72	c1425	hypothetical protein
1767235_at	17.32	c1428	hypothetical protein
1762103_at	10.81	c1430	hypothetical protein
1765756_at	18.36	c1432	hypothetical protein
1763636_at	2.32	c1435	hypothetical protein
1764052_at	16.74	c3618	hypothetical protein
1764841_s_at	7.02	c3629	hypothetical protein
1768464_at	16.36	c3630	hypothetical protein
1759983_at	18.35	c3631	hypothetical protein
1763918_at	14.77	c3632	hypothetical protein
1760429_at	20.83	c3633	hypothetical protein
1759244_at	14.36	c3635	hypothetical protein
1766879_at	20.61	c3636	hypothetical protein
1766735_s_at	10.54	c3641	hypothetical protein
1768401_s_at	10.47	c3642	hypothetical protein
1759317_at	11.71	c3656	hypothetical protein
1768188_at	271.47	c3657	hypothetical protein
1760694_at	25.1	c3658	hypothetical protein
1766223_at	19.66	c3659	hypothetical protein
1761501_at	13.1	c3660	hypothetical protein
1767269_s_at	8.55	c3661	hypothetical protein
1767202_at	16.04	c3662	hypothetical protein
1766865_at	12.6	c3663	hypothetical protein
1765342_at	26.82	c3678	hypothetical protein
1763874_at	24.56	c3681	hypothetical protein
1763247_at	25.59	c3682	hypothetical protein
1763650_at	30.52	c3692	hypothetical protein
1768579_at	32.72	c3693	hypothetical protein
1767211_at	37.44	c3694	hypothetical protein
1763972_at	40.55	c3695	hypothetical protein
1762540_at	2.05	c3790	hypothetical protein
1765423_x_at	7.22	c4508	hypothetical protein
1766064_at	5.99	c4521	hypothetical protein
1763514_s_at	7.58	c4559	hypothetical protein
1760833_at	30.72	c4561	hypothetical protein
1763946_s_at	3.98	c4579	hypothetical protein
1767395_s_at	92.77	c5170	hypothetical protein
1765393_s_at	48.79	c5171	hypothetical protein
1766473_at	16.25	c5215	hypothetical protein
1766807_at	28.21	ECs1392	hypothetical protein
1762342_at	2.35	ECs1400	hypothetical protein
1762800_at	9.55	ECs1536	hypothetical protein
1761966_at	8.59	ECs1537	hypothetical protein
1761184_at	4.4	ECs1539	hypothetical protein
1765019_at	8.29	ECs2253	hypothetical protein
1761128_at	14.69	ECs2627	hypothetical protein
1768994_at	89.66	ECs2628	hypothetical protein
1760129_s_at	4.62	ECs5181	hypothetical protein
1764576_at	18	ECs5421	hypothetical protein
1768519_s_at	8.46	ECs5484	hypothetical protein
1761101_at	8.26	molR_A	hypothetical protein
1761077_at	13.29	molR_B	hypothetical protein
1768263_at	52.86	ycgW	anti-adapter protein IraM
1762170_at	3.09	yegK	hypothetical protein
1764249_at	11.62	ygcG	hypothetical protein
1765608_at	2.84	yiiF	hypothetical protein
1763991_s_at	9.22	yjgG_2	hypothetical protein
1768699_at	9.73	Z1800	hypothetical protein
1759646_at	4.52	Z3117	hypothetical protein
1760836_at	2.62	Z4080	hypothetical protein
1762678_at	5.71	Z5924	hypothetical protein
1759153_s_at	2.2	yeeU	hypothetical protein; CbtA antitoxin///structural protein
1768599_x_at	10.64	Z2254	hypothetical protein///H repeat-containing Rhs element protein
1761438_s_at	3.11	c3519	hypothetical protein
1762150_s_at	19.9	c3682	hypothetical protein
1766759_s_at	5.94	yacH	hypothetical protein
1760259_s_at	3.14	yafM	hypothetical protein
1762753_s_at	21.85	Z0583	hypothetical protein
1767866_s_at	11.77	ybeQ	hypothetical protein
1759301_s_at	12.3	Z1339	hypothetical protein
1764954_s_at	3.69	Z1428	hypothetical protein
1767713_s_at	2.39	Z1460	hypothetical protein
1768798_s_at	12.66	yceO	hypothetical protein
1765472_s_at	5.97	ybcN	hypothetical protein
1768674_s_at	3.48	Z1365	hypothetical protein
1764552_s_at	8.04	Z2089	hypothetical protein
1767296_s_at	97.33	Z6071	hypothetical protein
1767906_s_at	4.37	Z2971	hypothetical protein
1766311_s_at	5.79	Z2972	hypothetical protein
1767094_s_at	13.14	Z2973	hypothetical protein
1765164_s_at	6.66	Z2975	hypothetical protein
1764861_s_at	153.51	Z2977	hypothetical protein
1760794_s_at	4.99	Z2370	hypothetical protein
1768247_s_at	4.46	Z3116	hypothetical protein
1762666_s_at	2.8	yphG	hypothetical protein
1765640_s_at	9.7	yfhB	hypothetical protein
1762285_s_at	28.45	Z4338	hypothetical protein
1767653_s_at	172.08	yraR	hypothetical protein
1765414_s_at	8.58	Z4789	hypothetical protein
1768990_s_at	39.48	Z4832	hypothetical protein
1763961_s_at	21.37	Z4833	hypothetical protein
1767992_s_at	208.08	Z5002	hypothetical protein
1767939_s_at	8.86	Z5009	hypothetical protein
1768312_s_at	21.1	Z5150	hypothetical protein
1760451_s_at	2.77	yjcO	hypothetical protein
1766521_s_at	2.15	Z5687	hypothetical protein
1768400_s_at	9.44	Z5868	hypothetical protein
1759344_s_at	4.48	yjiC	hypothetical protein
1767697_s_at	4.58	Z5940	hypothetical protein
1767593_s_at	19.66	yjiS	hypothetical protein
1763209_s_at	10.37	yhcM	hypothetical protein///conserved protein with nucleoside triphosphate hydrolase domain
1764002_s_at	11.87	yjgR	hypothetical protein///conserved protein, DUF853 family with NTPase fold
1765651_s_at	19.12	ybeT	hypothetical protein///conserved protein, Sel1 family
1759660_s_at	18.81	yjgH	hypothetical protein///conserved protein, UPF0131 family
1761393_s_at	11.79	yjjM	hypothetical protein///DNA-binding transcriptional activator for yjjMN
1759450_s_at	12.92	Z4340	hypothetical protein
1759783_s_at	221.49	Z1648	hypothetical protein
1761536_x_at	2.1	Z1663	hypothetical protein
1768207_s_at	22.01	Z6043	hypothetical protein
1765547_s_at	11.62	Z6041	hypothetical protein
1761252_s_at	130.41	Z6016	hypothetical protein/// IS encoded protein within CP-933O///prophage CP-933O IS protein ///prophage-associated protein
1765558_s_at	13.81	Z6054	hypothetical protein///phage protein YjhS encoded within prophage CP-933O
1769035_s_at	9.35	Z6039	hypothetical protein/// structural component of cryptic prophage CP-933P
1764275_s_at	14.67	Z6039	hypothetical protein/// structural component of cryptic prophage CP-933P
1765256_s_at	7.73	Z6038	hypothetical protein///structural component of cryptic prophage CP-933P
1766312_s_at	20.09	Z6054	hypothetical protein/// phage protein YjhS encoded within prophage CP-933O
1766607_s_at	18.03	yjgN	hypothetical protein///inner membrane protein, DUF898 family
1764422_s_at	3.56	ybhM	hypothetical protein///inner membrane protein, UPF0005 family
1759551_s_at	3.81	yfjD	hypothetical protein///inner membrane protein, UPF0053 family
1762960_s_at	19.31	insM	hypothetical protein
1766053_s_at	10.43	yjjU	putative phospholipase, patatin-like family
1759227_s_at	2.29	yiiE	putative transcriptional regulator
1764792_s_at	20.59	yhbO	stress-resistance protein
1764857_s_at	5.79	Z0722	hypothetical protein
1759135_s_at	25.6	ygjN	hypothetical protein
1763725_s_at	3.26	yggG	hypothetical protein
1760516_s_at	19.98	ybcY	hypothetical protein
1766168_s_at	12.85	tfaX	hypothetical protein
1762399_s_at	4.36	yegU	putative hydrolase
1765317_s_at	90.24	ydfA	Qin prophage putative protein
1762609_s_at	9.37	mokB	regulatory peptide
1764768_s_at	23.57	kptA	RNA 2'-phosphotransferase
1769044_s_at	3.38	chuY	hypothetical protein
1766669_s_at	2.64	ygiV	transcriptional repressor for mcbR biofilm gene
1765997_s_at	18.05	insQ	virulence protein
