# Supplementary material for: Global gene expression in Escherichia coli, isolated from the diseased ocular surface of the human eye with a potential to form biofilm
Source: Gut Pathog. 2017 Apr 3;9:15. doi: 10.1186/s13099-017-0164-2 (PMC5379667; doi:10.1186/s13099-017-0164-2)
Supplement: Supplementary file 4 — Additional file 4: Table S3. Down regulation of significantly differentially regulated genes in ocular Escherichia coli L-1216/2010 biofilm cells versus ocular E. coli L-1339/2013 cells which do not form a biofilm as the control. [file 13099_2017_164_MOESM4_ESM.xlsx]

## Sheet: Table S3
Table S3	Down regulation of genes in ocular Escherichia coli L-1216/2013 biofilm cells versus ocular E. coli L-1339/2013 cells which do not form a biofilm as the control
Probe Set ID	Fold change biofilm cells vs non-biofilm cells	Gene	Gene function
1769066_at	6.97	papA_2	PapA protein
1769039_at	12.13	yadC	fimbrial-like adhesin protein
1765556_at	11.13	yfcQ	fimbrial-like protein yfcQ
1764168_at	13.51	yfcP	fimbrial-like protein yfcP
1763410_s_at	3.38	fliD	flagellar capping protein
1765154_at	10.08	yadN	fimbrial-like protein yadN
1767102_at	29.43	focF	F1C minor fimbrial subunit F
1759482_at	13.37	focG	F1C minor fimbrial subunit protein G presursor
1762790_at	22.91	focA	F1C major fimbrial subunit
1766959_at	8.65	c4209	minor fimbrial subunit
1767156_at	14.55	c4214	major fimbrial subunit
1767881_at	11.5	c4210	minor fimbrial subunit
1759412_at	26.83	sfaD	minor F1C fimbrial subunit
1762916_at	8.81	c0363	RTX family exoprotein A gene
1764241_s_at	8.52	fliD	flagellar filament capping protein
1768042_at	6.56	prpE	propionyl-CoA synthetase
1762791_at	4.34	metL	bifunctional aspartate kinase II/homoserine dehydrogenase II
1759487_at	18.75	ilvA	threonine dehydratase
1761813_s_at	7.97	fabG	3-ketoacyl-ACP reductase
1764045_at	2.03	glxR	tartronate semialdehyde reductase, NADH-dependent
1761639_at	12.06	c2467	3-hydroxyacyl-CoA dehydrogenase
1766979_at	10.93	valS	valyl-tRNA synthetase
1759312_at	21.02	c1220	phospho-2-dehydro-3-deoxyheptonate aldolase
1765670_at	12.91	cysE	serine acetyltransferase
1768995_at	12.57	c4920	starvation sensing protein rspA
1761460_s_at	2.57	astD	succinylglutamic semialdehyde dehydrogenase
1764782_at	10.02	c5350	arginine deiminase
1765829_at	9.73	glcB	malate synthase G
1764452_at	14.04	fadE	acyl-CoA dehydrogenase
1762008_at	20.89	c5348	ornithine carbamoyltransferase
1766906_at	8	mtr	tryptophan permease
1764706_at	6.12	c5349	carbamate kinase
1760996_at	13.14	hisD	histidinol dehydrogenase
1759879_at	18.8	ilvY	DNA-binding transcriptional regulator IlvY
1764352_at	8.36	ubiF	2-octaprenyl-3-methyl-6-methoxy-1,4-benzoquinol hydroxylase
1767079_at	10.99	c2558	mannose-1-phosphate guanylyltransferase
1767220_at	11.52	rfaJ	lipopolysaccharide 1,2-glucosyltransferase
1762212_at	6.48	rfaI	lipopolysaccharide 1,3-galactosyltransferase
1761648_at	7.56	rfaY	lipopolysaccharide core biosynthesis protein
1766132_at	17.02	yafL	lipoprotein yafL
1762775_at	10.25	rfaC	ADP-heptose:LPS heptosyl transferase I
1762868_at	8.03	wcaL	colanic acid biosynthesis glycosyl transferase
1768985_at	8.98	wcaM	colanic acid biosynthesis protein
1763023_at	14.06	c2586	tyrosine kinase
1759871_at	7.52	waaW	UDP-galactose:(galactosyl) LPS alpha1,2-galactosyltransferase
1768500_at	10.73	c2560	UDP-glucose 4-epimerase
1763487_at	8.87	qor	quinone oxidoreductase, NADPH-dependent
1765117_at	9.69	c2469	polyketide synthase
1766297_at	4.93	ygeT	xanthine dehydrogenase subunit XdhB
1765794_at	6.08	nadR	nicotinamide-nucleotide adenylyltransferase
1763627_at	5.52	nrdE	ribonucleotide-diphosphate reductase subunit alpha
1765639_at	4.18	ycbP	NAD(P)H-dependent FMN reductase
1760076_at	2.75	glpC	sn-glycerol-3-phosphate dehydrogenase subunit C
1765841_at	6.1	ygfK	selenate reductase subunit YgfK
1768642_s_at	6.22	cybC	soluble cytochrome b562
1760963_at	7.04	bisZ	trimethylamine-N-oxide reductase 2
1761533_at	10.07	c0321	gluconate 5-dehydrogenase
1761829_at	7.9	ycjS	oxidoreductase ycjS
1767839_at	6.11	ygjR	oxidoreductase ygjR
1766199_at	2.05	agaS	tagatose-6-phosphate ketose/aldose isomerase
1764953_at	2.61	ygcQ	electron transfer flavoprotein subunit ygcQ
1768578_at	2.01	puuP	putrescine importer
1768001_at	9.47	ecpD	chaperone protein EcpD
1761595_at	5.63	pitB	inorganic phosphate transporter
1761314_at	8.97	kdpA	potassium-transporting ATPase subunit A
1759503_at	15.09	zntA	zinc/cadmium/mercury/lead-transporting ATPase
1763122_at	7.87	nupC	nucleoside permease nupC
1767909_at	13.75	nikB	nickel transporter permease NikB
1759222_at	11.82	yqiH	fimbrial chaperone yqiH
1766534_at	14.45	hlyA	hemolysin A
1765231_at	9.82	hlyB	hemolysin B
1761397_at	12.89	hlyC	hemolysin C
1767444_at	8.34	hlyD	hemolysin D
1762002_at	12.43	yieI	inner membrane protein
1768347_at	2.69	yabI	inner membrane protein, SNARE_assoc family
1762931_at	11.9	ycbS	outer membrane usher protein ycbS
1761351_at	11.07	c2348	outer membrane porin protein nmpC
1762914_at	11.93	c2383	outer membrane protein N
1766245_s_at	8.05	c2383	outer membrane protein N///hypothetical protein
1767990_s_at	2.33	lomK	outer membrane protein///prophage protein
1766803_at	11.5	iroN	outer membrane receptor FepA
1761507_at	23.45	c1265	outer membrane heme/hemoglobin receptor
1765209_at	14.41	btuB	vitamin B12/cobalamin outer membrane transporter
1766436_at	14.65	lolB	molecular chaperone LolB
1764129_at	8.46	c0362	membrane spanning export protein
1761430_at	11.84	ydjQ	nucleotide excision repair endonuclease
1763687_at	6.28	ybbB	tRNA 2-selenouridine synthase
1760127_at	9.33	pppA	bifunctional prepilin leader peptidase/ methylase
1763664_at	6.72	kbl	2-amino-3-ketobutyrate CoA ligase
1766549_at	7.88	asst	arylsulfate sulfotransferase
1759249_at	11.85	c2460	polyketide synthase
1759652_at	12.1	celA	6-phospho-beta-glucosidase
1763963_at	4.92	polB	DNA polymerase II
1761991_at	9.4	iroB	glucosyltransferase
1763045_at	14.18	c2562	glycosyl transferase
1760626_at	16.13	c2563	glycosyl transferase
1760244_at	5.51	yfdM	pseudo
1768653_at	9.08	ygeY	peptidase
1764150_s_at	11.65	pqqL	putative peptidase///zinc protease pqqL
1768469_at	16.39	c2455	peptide synthetase
1760054_at	19.01	c2458	peptide synthetase
1764614_at	11.07	c2459	peptide synthetase
1759282_at	8.01	c2470	peptide/polyketide synthase
1766113_at	10.89	c2453	polyketide synthase
1768693_at	10.83	c2468	polyketide synthase
1768485_at	12.82	c4985	sorbose PTS component
1765589_at	14.56	mdoB	phosphoglycerol transferase I
1760196_at	4.09	dnaE	DNA polymerase III subunit alpha
1765676_at	4.53	hypF	hydrogenase maturation protein hypF
1762297_at	6.48	waaV	beta1,3-glucosyltransferase
1768417_at	6.09	c2925	PTS system IIC component ypdG
1768731_at	9.84	c1175	aminotransferase
1765242_at	11.47	c2463	transacylase
1766058_at	14.4	c1201	phospholipid biosynthesis acyltransferase
1769166_at	16.65	c1203	O-methyltransferase
1762050_at	6.88	c1186	3-oxoacyl-ACP synthase
1767777_s_at	11.91	c1189	3-oxoacyl-ACP synthase
1760608_s_at	2.31	c0468	transferase
1765375_at	3.27	c4278	phosphotransferase system enzyme subunit
1768148_at	5.95	c4277	phosphotransferase system enzyme subunit
1767206_at	10.61	iroD	ferric enterochelin esterase
1759449_at	8.83	ygiE	zinc transporter ZupT
1765889_at	11.08	c5435	Na(+)/H(+) exchanger yjcE
1761665_at	11.61	c4894	nucleoside-specific channel-forming protein tsx
1760565_at	6.8	c0336	PTS system, mannitol (Cryptic)-specific IIA component
1760856_at	11.3	c5022	transmembrane transport protein
1766301_at	8.87	mchE	microcin H47 secretion protein
1767822_at	8.22	mchF	microcin H47 secretion ATP-binding protein
1760877_at	8.8	iroC	ABC transporter ATP-binding protein
1768849_s_at	12.53	yddA	ABC transporter ATP-binding protein
1759962_at	2.96	yphF	ABC transporter periplasmic-binding protein
1764738_at	10.32	c0361	cytoplasmic membrane export protein
1767173_s_at	27.34	nmpC	outer membrane porin protein nmpC
1759356_at	2.39	afuC	CP4-6 prophage; predicted ferric transporter subunit
1767301_at	13.03	c1959	PTS system, cellobiose-specific IIB component
1761335_at	20	focD	F1C fimbrial usher
1763615_at	3.25	mutL	DNA mismatch repair protein
1768998_s_at	3.83	mutS	DNA mismatch repair protein MutS
1763115_s_at	15.28	c1555	DNA N-6-adenine-methyltransferase of bacteriophage///DNA methylase ///DNA N-6-adenine-methyltransferase of bacteriophage BP-933W
1766028_s_at	8.44	c1446	DNA packaging protein of prophage /// hypothetical protein
1762583_at	8.11	c1569	DNA packaging protein of prophage; terminase large subunit
1764500_at	2.18	sms	DNA repair protein RadA
1769055_at	9.43	topB	DNA topoisomerase III
1763967_at	16.45	c2411	DNA-binding protein H-NS
1768302_s_at	2.93	rhaS	DNA-binding transcriptional activator for rhaBAD and rhaT, L-rhamnose-binding///transcriptional activator RhaS
1764232_at	11.9	yjiE	DNA-binding transcriptional regulator
1760517_s_at	14.29	idnR	DNA-binding transcriptional repressor, 5-gluconate-binding///L-idonate regulatory protein
1768265_s_at	13.44	dinD	DNA-damage-inducible protein D
1765486_s_at	20.55	c3144	DNA-damage-inducible proteinI///hypothetical protein
1760175_at	2.11	ECs1588	transcriptional activator
1764962_at	6.8	oprR	transcriptional regulator YcjZ
1766359_s_at	2.27	ECs3534	transcriptional regulator///hypothetical protein
1759747_s_at	3.66	Z0463	transcriptional regulator
1764810_s_at	6.39	yihL	putative DNA-binding transcriptional regulator
1767947_at	5.41	rtcR	transcriptional regulatory protein rtcR
1767982_at	15.31	hydG	transcriptional regulatory protein ZraR
1768006_at	17.26	sfaC	F1C and S fimbrial switch regulatory protein
1760320_at	20.25	sfaB	F1C and S fimbrial switch regulatory protein
1766713_at	15.99	focH	F1C fimbrial adhesin
1761842_at	12.29	focC	F1C periplasmic chaperone
1764997_at	15.21	c4207	fimbrial adhesin
1767126_at	12.35	c4208	fimbrial chaperone
1764528_at	6.1	yfcS	fimbrial chaperone yfcS
1763858_at	15.6	fliC	flagellin
1768416_s_at	5.77	yiaQ	3-keto-L-gulonate-6-phosphate decarboxylase
1769048_s_at	21.45	idnO	5-keto-D-gluconate-5-reductase///gluconate 5-dehydrogenase
1763891_s_at	8.77	rrfA	5S ribosomal RNA///5S ribosomal RNA of rrnA operon///5S ribosomal RNA of rrnB operon///5S ribosomal RNA of rrnC operon///5S ribosomal RNA of rrnD operon///5S ribosomal RNA of rrnE operon/// 5S ribosomal RNA of rrnG operon///5S ribosomal RNA of rrnH operon
1759752_s_at	5.3	gnd	6-phosphogluconate dehydrogenase, decarboxylating///6-phosphogluconate dehydrogenase
1769221_s_at	3.62	yibP	activator of AmiB,C murein hydrolases, septal ring factor///hypothetical protein
1767427_s_at	9.96	c1200	acyl carrier protein
1761897_s_at	9.8	c1199	acyl carrier protein
1767416_at	17.73	c2464	acyl-coa dehydrogenase
1767148_at	47.67	cyaA	adenylate cyclase
1767551_at	6.37	c4424	adhesin
1768950_at	5.41	iap	alkaline phosphatase
1764556_s_at	2.85	ECs3607	alkaline phosphatase
1759112_at	6.09	c2457	amidase
1769263_at	9.47	c1273	antigen 43
1764915_s_at	9.21	ECs2267	antitermination protein
1762499_s_at	2.96	aslB	arylsulfatase
1765692_s_at	2.01	ECs0223	ATP-dependent Clp proteinase ATP-binding chain///protease
1759204_at	12.02	lacZ	beta-D-galactosidase
1761896_s_at	2.06	mglC	beta-methylgalactoside transporter inner membrane protein///methyl-galactoside transporter subunit
1766681_at	6.89	gsp	bifunctional glutathionylspermidine amidase/glutathionylspermidine synthetase
1769067_at	9.81	aceK	bifunctional isocitrate dehydrogenase kinase/phosphatase protein
1768732_s_at	2.28	ECs2006	BigA-like protein///hypothetical protein
1760854_at	7.47	c5433	C4-dicarboxylate-binding periplasmic protein
1761394_s_at	7.36	c1448	capsid assembly protein of prophage/// head-tail preconnector protein///head-tail preconnector protein of prophage CP-933O///capsid assembly protein of prophage CP-933R
1765762_s_at	5.27	c3170	capsid protein of prophage
1767651_at	14.11	c1575	capsid protein of prophage
1761491_s_at	6.82	c1447	capsid protein of prophage
1761951_s_at	8.25	c1450	capsid protein of prophage
1763489_s_at	16.19	c1451	capsid protein of prophage
1767496_at	14.98	c1214	Cea protein
1768739_at	3	ECs2765	cell division control protein
1760926_at	11.8	c4213	chaperone protein fimC
1769021_s_at	7.84	yegI	chaperonin
1765618_at	14.92	ECs1185	cI repressor protein
1762086_s_at	10.34	gltA	citrate synthase
1766719_s_at	2.38	ECs0756	cob(I)yrinic acid a,c-diamide adenosyltransferase
1762795_s_at	2.74	ygfH	coenzyme A transferase
1766826_s_at	8.81	ygjQ	conserved protein, SanA family, DUF218 superfamily
1768782_at	10.21	yggW	coproporphyrinogen III oxidase
1763149_at	21.82	yeeR	CP4-44 prophage; predicted membrane protein
1760927_at	2.1	yagA	CP4-6 prophage; predicted DNA-binding transcriptional regulator
1761756_at	11.49	c0391	CP4-like integrase
1761368_at	10.38	yfdS	CPS-53 (KpLE1) prophage; putative protein
1763989_at	8.48	yfdT	CPS-53 (KpLE1) prophage; putative protein
1762330_s_at	12.97	yfdQ	CPS-53 (KpLE1) prophage; putative protein
1763136_at	2.12	yffO	CPZ-55 prophage; putative protein
1768222_s_at	8.09	Z6061	crossover junction endodeoxyribonuclease
1767761_s_at	2.14	yicP	cryptic adenine deaminase
1765361_s_at	2.3	yihU	dehydrogenase
1759641_s_at	7.38	idnK	D-gluconate kinase, thermosensitive
1760757_s_at	6.87	yajL	oxidative-stress-resistance chaperone
1765702_s_at	19.01	ybcQ	DLP12 prophage; predicted antitermination protein
1767133_s_at	5.84	ybcS	DLP12 prophage; predicted lysozyme
1765484_s_at	5.74	pinH	DNA-invertase
1761618_at	6.49	ymfL	e14 prophage; predicted DNA-binding transcriptional regulator
1767228_s_at	4.24	Z0961	endopeptidase
1768912_s_at	2.48	yjiW	endoribonuclease SymE
1759215_s_at	7.95	ecnA	entericidin A
1767826_at	10.5	c1215	entry exclusion protein 2
1766076_s_at	2.28	eutT	ethanolamine utilization cobalamin adenosyltransferase
1768926_s_at	13.65	c1551	exclusion protein ren of prophage
1762618_at	6.86	recE	exodeoxyribonuclease VIII
1761375_at	10.77	sbcC	exonuclease SbcC
1760464_s_at	2.01	Z2085	exonuclease
1763289_at	11.75	c0323	exopolygalacturonate lyase
1760935_s_at	7.29	ybaM	hypothetical protein
1768572_s_at	13.18	yehP	hypothetical protein
1768058_s_at	8.31	yphG	hypothetical protein
1759651_s_at	13.06	yhhZ	hypothetical protein
1761382_at	12.81	Z0313	hypothetical protein
1763197_at	4.69	Z1219	hypothetical protein
1763065_at	2.38	Z1456	hypothetical protein
1763345_x_at	3.36	Z2557	hypothetical protein
1761042_s_at	5.11	Z4323	hypothetical protein
1766464_at	6.81	c1556	hypothetical protein
1764627_at	4.05	c0009	hypothetical protein
1769162_at	18.17	c0014	hypothetical protein
1767753_at	17.17	c0026	hypothetical protein
1760267_at	6.17	c0038	hypothetical protein
1762956_at	11.53	c0077	hypothetical protein
1767035_at	15.4	c0078	hypothetical protein
1768719_at	8.32	c0079	hypothetical protein
1760583_at	15.19	c0080	hypothetical protein
1759419_at	9.2	yadK	hypothetical protein
1761512_s_at	6.05	c0173	hypothetical protein
1759659_at	18.85	c0174	hypothetical protein
1764764_at	6.46	c0184	hypothetical protein
1766975_at	20.62	c0253	hypothetical protein
1763791_s_at	19.13	c0254	hypothetical protein
1765396_at	10.66	c0255	hypothetical protein
1768208_at	14.01	c0259	hypothetical protein
1767342_at	27.68	c0261	hypothetical protein
1767272_at	22.77	c0264	hypothetical protein
1761519_at	10.12	c0265	hypothetical protein
1767437_at	16.02	c0269	hypothetical protein
1759141_x_at	3.55	c0270	hypothetical protein
1764345_x_at	6.57	c0272	hypothetical protein
1768441_at	8.63	c0279	hypothetical protein
1763384_at	9.23	c0280	hypothetical protein
1760983_at	14.43	c0281	hypothetical protein
1764780_at	9.45	c0282	hypothetical protein
1761193_at	16.16	c0283	hypothetical protein
1765673_at	10.61	c0284	hypothetical protein
1763886_at	8.62	c0286	hypothetical protein
1759353_at	17.23	c0290	hypothetical protein
1766897_at	10.61	c0291	hypothetical protein
1768637_at	10.28	c0292	hypothetical protein
1763631_at	9.46	c0293	hypothetical protein
1767063_at	12.36	c0301	hypothetical protein
1767476_s_at	6.9	c0302	hypothetical protein
1768143_s_at	15.13	c0303	hypothetical protein
1767290_at	7.49	c0304	hypothetical protein
1762179_at	17.74	c0307	hypothetical protein
1767125_at	10.8	c0309	hypothetical protein
1761376_at	13.88	c0310	hypothetical protein
1759730_at	11.05	c0311	hypothetical protein
1763759_at	11.21	c0312	hypothetical protein
1768795_at	8.64	c0313	hypothetical protein
1766015_at	8.63	c0314	hypothetical protein
1765804_at	14.75	c0316	hypothetical protein
1763296_at	8.73	c0318	hypothetical protein
1763141_s_at	8.27	c0320	hypothetical protein
1759568_s_at	4.01	c0324	hypothetical protein
1762938_at	20.51	c0325	hypothetical protein
1760732_at	13.18	c0326	hypothetical protein
1764797_at	20.57	c0335	hypothetical protein
1760279_at	16.24	c0337	hypothetical protein
1768196_at	8.39	c0338	hypothetical protein
1766612_at	8.86	c0339	hypothetical protein
1766795_at	14.75	c0340	hypothetical protein
1766563_at	7.15	c0341	hypothetical protein
1765434_at	12.78	c0351	hypothetical protein
1762336_at	12.13	c0355	hypothetical protein
1761384_at	6.68	c0357	hypothetical protein
1764998_at	11.66	c0358	hypothetical protein
1766166_s_at	6.62	c0359	hypothetical protein
1767200_at	10.51	c0360	hypothetical protein
1760863_at	4.66	c0364	hypothetical protein
1760373_at	15.96	c0365	hypothetical protein
1759214_at	15.36	c0366	hypothetical protein
1768700_at	18.9	c0367	hypothetical protein
1767058_at	8.49	c0368	hypothetical protein
1759530_at	10.07	c0392	hypothetical protein
1766989_at	6.39	c0394	hypothetical protein
1768290_at	13.44	c0469	hypothetical protein
1769257_at	12	c0470	hypothetical protein
1765415_s_at	7.28	c0471	hypothetical protein
1762630_at	9.42	c0608	hypothetical protein
1761013_at	8.85	c0795	hypothetical protein
1764354_at	9.18	c0808	hypothetical protein
1763630_s_at	9.54	c0852	hypothetical protein
1760017_at	17.94	c1020	hypothetical protein
1761592_at	13.95	c1167	hypothetical protein
1769109_at	6.45	c1170	hypothetical protein
1764843_at	13.02	c1171	hypothetical protein
1764382_s_at	8.27	c1172	hypothetical protein
1768928_s_at	8.72	c1173	hypothetical protein
1766443_at	8.3	c1174	hypothetical protein
1759488_at	7.05	c1176	hypothetical protein
1762503_at	11.65	c1183	hypothetical protein
1761632_at	10.04	c1184	hypothetical protein
1760397_s_at	7.44	c1185	hypothetical protein
1761825_at	7.58	c1191	hypothetical protein
1767896_at	9.11	c1194	hypothetical protein
1762426_at	9.31	c1196	hypothetical protein
1767678_at	8.7	c1197	hypothetical protein
1765528_at	11.63	c1198	hypothetical protein
1760677_at	6.49	c1202	hypothetical protein
1766142_at	7.62	c1204	hypothetical protein
1761546_at	16.17	c1205	hypothetical protein
1767014_at	12.99	c1208	hypothetical protein
1766020_s_at	10.04	c1210	hypothetical protein
1765551_at	10.15	c1213	hypothetical protein
1763521_at	24.13	c1216	hypothetical protein
1763321_at	16.88	c1217	hypothetical protein
1766860_at	14.54	c1218	hypothetical protein
1764286_at	13.26	c1222	hypothetical protein
1765038_at	7.47	c1233	hypothetical protein
1763564_at	20.61	c1235	hypothetical protein
1763898_at	7.05	c1236	hypothetical protein
1760928_at	28.81	c1246	hypothetical protein
1761131_at	11.04	c1249	hypothetical protein
1766214_at	10.65	c1255	hypothetical protein
1767926_at	6.53	c1258	hypothetical protein
1768907_at	9.88	c1259	hypothetical protein
1765187_at	6.59	c1261	hypothetical protein
1768327_at	37.32	c1266	hypothetical protein
1761887_at	11.53	c1267	hypothetical protein
1764384_at	10.83	c1268	hypothetical protein
1767535_at	13.65	c1269	hypothetical protein
1768458_at	9.11	c1270	hypothetical protein
1763662_at	11.57	c1271	hypothetical protein
1767597_at	15.77	c1274	hypothetical protein
1761527_at	6.92	c1276	hypothetical protein
1767962_s_at	3.25	c1279	hypothetical protein
1766625_at	2.44	c1288	hypothetical protein
1765525_at	20.82	c1289	hypothetical protein
1763293_at	5.11	c1290	hypothetical protein
1759791_at	8.96	c1292	hypothetical protein
1764931_s_at	8.15	c1293	hypothetical protein
1765219_at	9.53	yceO	hypothetical protein
1759889_at	7.58	c1357	hypothetical protein
1769189_at	5.97	c1411	hypothetical protein
1766331_at	7.93	c1412	hypothetical protein
1764990_x_at	5.3	c1423	hypothetical protein
1765951_at	3.64	c1468	hypothetical protein
1767747_s_at	11.49	c1469	hypothetical protein
1761830_at	2.55	c1481	hypothetical protein
1759144_at	6.27	c1487	hypothetical protein
1763470_at	3.4	c1496	hypothetical protein
1768406_at	2.77	c1500	hypothetical protein
1765122_at	9.29	c1524	hypothetical protein
1762544_at	14.41	c1525	hypothetical protein
1766992_at	11.59	c1526	hypothetical protein
1761515_at	14.43	c1527	hypothetical protein
1766330_at	15.13	c1528	hypothetical protein
1760178_at	8.26	c1531	hypothetical protein
1761439_x_at	7.28	c1533	hypothetical protein
1761673_at	8.92	c1544	hypothetical protein
1768126_at	8.59	c1545	hypothetical protein
1760861_at	3.11	c1547	hypothetical protein
1768350_at	11.72	c1554	hypothetical protein
1767415_at	7.26	c1576	hypothetical protein
1760994_at	12.05	c1591	hypothetical protein
1763592_at	15.99	c1593	hypothetical protein
1765428_at	4.14	c1615	hypothetical protein
1763892_at	10.89	c1636	hypothetical protein
1769033_at	9.27	c1653	hypothetical protein
1768114_at	13.87	c1675	hypothetical protein
1762460_at	7.55	ycjX	hypothetical protein
1761092_at	8.26	c1833	hypothetical protein
1768816_at	8.19	ynbC	hypothetical protein
1766867_at	8.37	ynbD	hypothetical protein
1768482_at	11.82	c1880	hypothetical protein
1766653_at	16.97	c1881	hypothetical protein
1759649_at	8.97	c1882	hypothetical protein
1766233_at	6.86	c1883	hypothetical protein
1766940_at	10.15	c1884	hypothetical protein
1760231_at	17.12	c1885	hypothetical protein
1764147_at	9.12	c1886	hypothetical protein
1767814_at	17	c1887	hypothetical protein
1763195_at	11.71	c1888	hypothetical protein
1761878_at	8.31	c1889	hypothetical protein
1759457_at	3.39	c1890	hypothetical protein
1762071_at	7.11	c1891	hypothetical protein
1766998_at	14.92	c1892	hypothetical protein
1759300_at	7.74	c1893	hypothetical protein
1767092_s_at	9.16	yddM	hypothetical protein
1762411_at	13.09	c1915	hypothetical protein
1760297_at	9.98	c1937	hypothetical protein
1759931_at	8.84	c1939	hypothetical protein
1763903_at	16.4	c1956	hypothetical protein
1763877_at	14.38	c1958	hypothetical protein
1761132_at	11.1	c1960	hypothetical protein
1761566_at	8.87	c2117	hypothetical protein
1767830_at	9.66	c2163	hypothetical protein
1763811_at	5.86	c2165	hypothetical protein
1764386_at	3.97	yeaE	hypothetical protein
1769210_s_at	4.69	c2207	hypothetical protein
1759975_at	2.97	c2295	hypothetical protein
1763144_at	13.65	yedK	hypothetical protein
1759949_at	7.11	c2393	hypothetical protein
1762296_at	8.14	c2396	hypothetical protein
1766023_at	8.97	c2397	hypothetical protein
1762283_at	5.46	c2398	hypothetical protein
1766999_at	8.3	c2399	hypothetical protein
1763168_at	12.91	c2400	hypothetical protein
1762661_at	14.52	c2401	hypothetical protein
1759521_at	15.28	c2402	hypothetical protein
1766894_at	9.01	c2403	hypothetical protein
1761356_at	15.1	c2404	hypothetical protein
1762598_at	8.71	c2405	hypothetical protein
1765353_at	5.04	c2406	hypothetical protein
1761195_at	8.33	c2408	hypothetical protein
1759536_at	9.4	c2409	hypothetical protein
1769132_at	8.05	c2410	hypothetical protein
1764943_at	6.49	c2412	hypothetical protein
1764308_at	13.69	c2413	hypothetical protein
1760080_at	7.62	c2414	hypothetical protein
1767123_at	16.22	c2415	hypothetical protein
1762267_at	13.13	c2416	hypothetical protein
1764609_at	8.75	c2450	hypothetical protein
1764986_at	9.84	c2452	hypothetical protein
1766779_at	6.79	c2454	hypothetical protein
1767803_at	8.29	c2456	hypothetical protein
1765913_at	6.95	c2461	hypothetical protein
1761700_s_at	9.09	c2462	hypothetical protein
1762333_s_at	6.27	c2465	hypothetical protein
1769155_at	17.48	c2466	hypothetical protein
1759372_at	8.15	c2471	hypothetical protein
1766896_at	11.43	c2475	hypothetical protein
1761371_s_at	7.87	c2528	hypothetical protein
1761223_at	7.32	c2559	hypothetical protein
1767844_at	7.75	c2561	hypothetical protein
1759316_at	8.13	c2564	hypothetical protein
1764401_at	15.9	c2566	hypothetical protein
1760831_at	18.92	c2607	hypothetical protein
1763452_at	9.78	c2608	hypothetical protein
1768935_at	13.76	c2609	hypothetical protein
1764307_at	8.6	c2610	hypothetical protein
1768217_at	3	yegU	hypothetical protein
1764059_at	11.36	c2643	hypothetical protein
1768152_at	15.38	yehZ	hypothetical protein
1766784_s_at	11.13	c2755	hypothetical protein
1760986_at	7.15	yfcA	hypothetical protein
1765948_at	11.68	yfcO	hypothetical protein
1767346_at	14.45	yfcR	hypothetical protein
1761498_at	6.59	c2893	hypothetical protein
1766128_at	11.22	ydeU	hypothetical protein
1766212_at	5.77	c2896	hypothetical protein
1760398_at	11.2	ypfI	hypothetical protein
1764085_at	4.26	yfgC	hypothetical protein
1759476_at	19.55	c3045	hypothetical protein
1769130_at	8.07	c3148	hypothetical protein
1761647_at	2.27	c3150	hypothetical protein
1761957_s_at	9.46	c3175	hypothetical protein
1760401_at	13.54	c3187	hypothetical protein
1759567_at	17.78	c3188	hypothetical protein
1761209_at	5.65	c3189	hypothetical protein
1764392_at	10.44	c3190	hypothetical protein
1761125_at	5.33	yfdN	hypothetical protein
1767561_at	3.65	yfdR	hypothetical protein
1765217_at	4.86	c3220	hypothetical protein
1767393_at	6.79	c3224	hypothetical protein
1766889_at	12.14	c3274	hypothetical protein
1764991_s_at	11.68	c3275	hypothetical protein
1768777_at	11.45	c3276	hypothetical protein
1761521_at	12.89	ygcF	hypothetical protein
1768524_at	25.29	c3336	hypothetical protein
1764716_at	8.84	c3337	hypothetical protein
1764025_s_at	18.13	c3339	hypothetical protein
1765774_at	7.17	c3393	hypothetical protein
1765661_at	6.48	c3394	hypothetical protein
1767607_at	12.33	c3395	hypothetical protein
1759792_at	15.62	c3396	hypothetical protein
1766939_at	7.39	c3397	hypothetical protein
1765043_at	9.23	yqgA	hypothetical protein
1762586_at	13.81	c3560	hypothetical protein
1766806_at	24.52	c3561	hypothetical protein
1764847_at	5.65	c3562	hypothetical protein
1762644_at	9.02	c3564	hypothetical protein
1760306_at	12.35	c3566	hypothetical protein
1769184_at	8.07	c3567	hypothetical protein
1762937_at	7	c3568	hypothetical protein
1768909_s_at	8.6	c3571	hypothetical protein
1766866_s_at	19.08	c3572	hypothetical protein
1767704_at	7.35	c3613	hypothetical protein
1763878_at	6.82	ygiV	hypothetical protein
1759716_at	15.06	c3794	hypothetical protein
1761555_at	8.56	yqiK	hypothetical protein
1764963_at	13.56	ydcM	hypothetical protein
1764300_at	4.25	c3841	hypothetical protein
1768477_at	13.95	yraR	hypothetical protein
1761514_at	11.77	yhbW	hypothetical protein
1760638_at	6.74	yhcM	hypothetical protein
1761500_at	12.51	c4177	hypothetical protein
1765152_at	9.74	c4178	hypothetical protein
1768268_at	12.42	c4179	hypothetical protein
1759708_at	7.63	c4206	hypothetical protein
1766222_at	26.25	c4211	hypothetical protein
1764896_at	3.91	c4303	hypothetical protein
1762589_at	2.87	c4353	hypothetical protein
1762358_at	14.91	c4422	hypothetical protein
1766144_at	18.06	c4423	hypothetical protein
1760405_at	2.24	c4527	hypothetical protein
1762389_s_at	3.02	c4553	hypothetical protein
1759575_at	2.52	c4560	hypothetical protein
1762273_at	9.83	c4564	hypothetical protein
1768830_s_at	7.27	c4571	hypothetical protein
1760961_at	14.54	c4727	hypothetical protein
1759068_at	67.14	c4728	hypothetical protein
1764095_at	13.44	c4738	hypothetical protein
1765927_at	18.37	c4739	hypothetical protein
1759595_at	30.91	c4752	hypothetical protein
1759121_at	37.83	c4753	hypothetical protein
1764375_at	27.66	c4754	hypothetical protein
1762484_at	36.78	c4755	hypothetical protein
1760101_at	18.32	c4756	hypothetical protein
1762647_at	14.19	yiiE	hypothetical protein
1759475_at	10.46	c4860	hypothetical protein
1767067_at	14.73	c4895	hypothetical protein
1763359_at	11.22	c4896	hypothetical protein
1763706_at	12.62	c4897	hypothetical protein
1759254_at	5.99	c4973	hypothetical protein
1760268_at	9.65	c5027	hypothetical protein
1760018_at	10.39	c5143	hypothetical protein
1767084_at	4.49	c5193	hypothetical protein
1763766_at	10.86	c5321	hypothetical protein
1763693_at	18.31	c5322	hypothetical protein
1769133_at	14.05	c5346	hypothetical protein
1761024_at	10.42	c5347	hypothetical protein
1768210_at	11.29	c5351	hypothetical protein
1763433_at	9.41	c5355	hypothetical protein
1760605_at	8.81	c5356	hypothetical protein
1763051_at	8.54	c5357	hypothetical protein
1762139_at	20.25	yjgR	hypothetical protein
1766147_at	12.49	c5372	hypothetical protein
1760528_at	21.92	c5373	hypothetical protein
1759735_at	5.2	c5374	hypothetical protein
1763621_at	6.99	c5376	hypothetical protein
1762600_at	10.08	c5377	hypothetical protein
1764094_at	11.58	c5378	hypothetical protein
1766491_at	12.12	c5379	hypothetical protein
1760006_s_at	12.52	c5380	hypothetical protein
1763713_at	10.73	c5381	hypothetical protein
1763645_at	23.03	c5382	hypothetical protein
1764092_at	18.31	c5385	hypothetical protein
1759876_at	16.78	c5386	hypothetical protein
1769280_at	11.5	c5390	hypothetical protein
1769255_at	12.35	c5406	hypothetical protein
1762417_at	9.78	yjiH	hypothetical protein
1766319_at	12.49	yjiN	hypothetical protein
1759125_at	6.98	c5421	hypothetical protein
1763068_at	6.87	c5431	hypothetical protein
1767512_at	13.08	c5432	hypothetical protein
1767890_at	5.58	c5434	hypothetical protein
1760624_at	5.21	yjjM	hypothetical protein
1762304_at	10.57	c5437	hypothetical protein
1759523_at	13.99	yjjU	hypothetical protein
1762684_at	8.61	c5476	hypothetical protein
1761797_at	7.94	c5477	hypothetical protein
1766254_x_at	3.03	ECs0808	hypothetical protein
1763847_at	5.28	ECs1181	hypothetical protein
1763112_at	8.43	ECs1182	hypothetical protein
1767245_at	13.76	ECs1365	hypothetical protein
1767698_at	7.18	ECs1375	hypothetical protein
1761279_x_at	2.46	ECs3158	hypothetical protein
1761658_at	2.27	ECs3864	hypothetical protein
1764651_at	4.94	ECs4536	hypothetical protein
1767366_at	3.77	ECs4865	hypothetical protein
1764971_s_at	2.44	ECs4964	hypothetical protein
1762204_s_at	2.27	ykfH	hypothetical protein
1762244_s_at	8.61	c1188	hypothetical protein
1764388_s_at	9.13	yfdP	hypothetical protein
1762849_s_at	6.97	c1547	hypothetical protein
1761196_s_at	6.55	ylcG	hypothetical protein
1765845_s_at	5.37	yfhB	hypothetical protein
1762889_s_at	6.99	Z1619	hypothetical protein
1764887_s_at	3.9	Z1621	hypothetical protein
1761954_s_at	11.12	Z1183	hypothetical protein
1761459_s_at	7.36	Z1184	hypothetical protein
1759087_s_at	3.72	ECs1513	hypothetical protein
1766401_s_at	8.09	ECs1516	hypothetical protein
1767661_s_at	3.03	Z1967	hypothetical protein
1759642_s_at	2.58	Z4858	hypothetical protein
1762906_s_at	3.59	Z5093	hypothetical protein
1767130_s_at	3.9	Z5094	hypothetical protein
1768725_s_at	12.48	c4738	hypothetical protein
1766013_s_at	3.08	Z5892	hypothetical protein
1768111_s_at	2.8	yjiM	hypothetical protein
1765779_s_at	9.24	c0256	hypothetical protein
1762715_s_at	30.54	c0270	hypothetical protein
1768343_s_at	18.53	c0288	hypothetical protein
1760456_s_at	13.69	c0298	hypothetical protein
1761913_s_at	12.5	c0315	hypothetical protein
1763571_s_at	11.1	c0394	hypothetical protein
1764918_s_at	27.91	c1248	hypothetical protein
1760966_s_at	3.39	c1277	hypothetical protein
1764449_x_at	3.96	c0270	hypothetical protein
1762490_s_at	3.55	c1449	hypothetical protein
1768714_s_at	10.94	c1523	hypothetical protein
1762905_s_at	7.71	c2564	hypothetical protein
1764912_s_at	3.85	c3340	hypothetical protein
1764787_s_at	10.41	c5375	hypothetical protein
1765824_s_at	17.23	c1248	hypothetical protein
1764353_s_at	10.4	c4570	hypothetical protein
1763690_s_at	8.67	c1167	hypothetical protein
1765957_s_at	7.73	Z1564	hypothetical protein
1766082_s_at	3.99	Z1620	hypothetical protein
1768548_s_at	9.39	Z1624	hypothetical protein
1766695_s_at	10.33	Z1625	hypothetical protein
1767477_x_at	7.64	Z1626	hypothetical protein
1761084_s_at	14.55	Z1627	hypothetical protein
1761854_s_at	2.19	Z1634	hypothetical protein
1768634_s_at	6.09	c3225	hypothetical protein
1768685_s_at	16.99	c3338	hypothetical protein
1768698_s_at	7.58	c1193	hypothetical protein
1765247_s_at	12.46	c1192	hypothetical protein
1762076_s_at	8.93	Z5088	hypothetical protein
1765301_s_at	7.77	ECs5304	hypothetical protein
1764506_s_at	21.01	ECs5305	hypothetical protein
1760414_s_at	4.8	c5426	hypothetical protein
1765476_s_at	9.98	ECs5310	hypothetical protein
1766382_s_at	20.85	Z6075	hypothetical protein
1764291_s_at	7.21	c1166	hypothetical protein
1767681_s_at	7.07	c1170	hypothetical protein
1768809_s_at	2.17	Z3351	hypothetical protein
1763780_s_at	16.03	Z6075	hypothetical protein
1768478_s_at	20.46	c1530	hypothetical protein
1767878_s_at	13.38	c0327	hypothetical protein
1763090_s_at	8.1	c0286	hypothetical protein
1766160_s_at	7.15	c1532	hypothetical protein
1762752_s_at	2.29	c3578	hypothetical protein
1767769_s_at	24.47	c0268	hypothetical protein
1765358_s_at	15.17	rtcB	hypothetical protein
1764245_s_at	2.71	yfaS	a member of a variant family of bacterial alpha2-macroglobulins likely to be involved in protecting the bacteria from host defenses including proteases
1767994_s_at	17.95	ynbD	hypothetical protein
1766186_s_at	8.5	yddB	hypothetical protein
1768587_s_at	4.99	yciE	hypothetical protein
1762401_s_at	8.91	yciF	hypothetical protein
1760718_s_at	7.12	ynbA	hypothetical protein
1763202_s_at	13.35	kilW	hypothetical protein
1761265_s_at	12.85	c1190	hypothetical protein
1766078_s_at	2.21	c0295	hypothetical protein
1759638_s_at	3.41	oweS	hypothetical protein
1763000_s_at	9.63	yjiP	hypothetical protein
1765097_s_at	8.95	ylbG	hypothetical protein
1761607_s_at	6.94	yncG	hypothetical protein
1763643_s_at	6.43	Z5089	hypothetical protein
1764906_s_at	8.2	c1168	hypothetical protein
1768381_s_at	11.16	yceM	hypothetical protein
