# Supplementary material for: Global gene expression in Escherichia coli, isolated from the diseased ocular surface of the human eye with a potential to form biofilm
Source: Gut Pathog. 2017 Apr 3;9:15. doi: 10.1186/s13099-017-0164-2 (PMC5379667; doi:10.1186/s13099-017-0164-2)
Supplement: Supplementary file 7 — Additional file 7: Table S4. Expression of up regulated extrachromosomal genes in ocular Escherichia coli L-1216/2013 compared to Escherichia coli K-12 substr. MG1655. [file 13099_2017_164_MOESM7_ESM.xlsx]

## Sheet: Table S4
Table S4	Expression of up regulated extrachromosomal genes in ocular Escherichia coli L- 1216/2013 compared to Escherichia coli K-12 substr. MG1655
	Probe Set ID	Fold change biofilm cells vs non-biofilm cells	Gene	Gene function
1	Colicin related genes
	1768320_at	288.43	cbrC	conserved protein, UPF0167 family
	1766220_at	101.91	fhuF	ferric iron reductase involved in ferric hydroximate transport
2	Plasmid related hypthetical
	1760511_s_at	13.95	Z2980	plasmid partition protein
	1765510_s_at	10.45	Z2979	plasmid partition protein
3	Phage related
	1761164_s_at	8.03	fadJ	multifunctional fatty acid oxidation complex subunit alpha
	1765954_s_at	14.89	insH1	IS5 transposase and trans-activator
	1761353_at	3.58	intB	pseudo
	1765997_s_at	18.05	insQ	virulence protein
	1762055_s_at	20.84	intO	integrase
	1762310_s_at	2.52	lomP	outer membrane protein
	1767548_at	6.65	mmuP	CP4-6 prophage; predicted S-methylmethionine transporter
	1764424_at	9.42	ogrK	positive regulator of P2 growth (insertion of P2 ogr gene into the chromosome)
	1761619_s_at	71.93	recC	exonuclease V (RecBCD complex), gamma chain
	1766168_s_at	12.85	tfaX	hypothetical protein
	1765472_s_at	5.97	ybcN	hypothetical protein
	1760516_s_at	19.98	ybcY	hypothetical protein
	1762841_at	2.1	ybcM	DLP12 prophage; predicted DNA-binding transcriptional regulator
	1760318_s_at	156.87	ydfB	Qin prophage; putative protein
	1765317_s_at	90.24	ydfA	Qin prophage putative protein
	1759153_s_at	2.2	yeeU	hypothetical protein; CbtA antitoxin///structural protein
	1759551_s_at	3.81	yfjD	hypothetical protein///inner membrane protein, UPF0053 family
	1767832_at	11.07	yjhR	pseudo
	1761235_at	2.65	yjhP	KpLE2 phage-like element; predicted methyltransferase
	1765869_at	17.01	yjhQ	KpLE2 phage-like element; predicted acetyltransferase
	1765499_at	11.65	yjhG	KpLE2 phage-like element; predicted dehydratase
	1767031_at	20.91	yjhI	KpLE2 phage-like element; predicted DNA-binding transcriptional regulator
	1759814_s_at	10.16	yjgK	biofilm modulator regulated by toxins
	1764666_at	18.8	yjhH	KpLE2 phage-like element; predicted lyase/synthase
4	Transposon mediated
	1763370_s_at	23.93	insA	IS1 repressor TnpA
	1762495_s_at	30.49	insB1	IS1 transposase B
	1766627_at	23.26	insJ	IS150 transposase A
	1765436_at	21.01	insK	IS150 transposase B
	1765954_s_at	14.89	insH1	IS5 transposase and trans-activator
	1768394_s_at	27.46	c3575	transposase insF
	1763083_s_at	14.12	insI	transposase insI
	1761846_s_at	25.85	insP	transposase TnA
	1762960_s_at	19.31	insM	hypothetical protein
	1764517_at	23.41	yadL	putative fimbrial-like adhesin protein
	1769081_at	5.65	yadM	putative fimbrial-like adhesin protein
	1761746_at	26.22	yhgE	putative inner membrane protein
	1760481_s_at	19.22	yjiR	fused predicted DNA-binding transcriptional regulator/predicted aminotransferase
	1759344_s_at	4.48	yjiC	hypothetical protein
	1767593_s_at	19.66	yjiS	hypothetical protein
